# Supplementary material for: Copy number variation of FCGR genes in etiopathogenesis of sarcoidosis
Source: PLoS One. 2017 May 4;12(5):e0177194. doi: 10.1371/journal.pone.0177194 (PMC5417662; doi:10.1371/journal.pone.0177194)
Supplement: S2 File — (XLSX) [file pone.0177194.s002.xlsx]

## Sheet: Controls
Probe name	FCGR2A			FCGR2B			FCGR2C			FCGR3A			FCGR3B
	CN Calculated	CN Predicted	Confidence	CN Calculated	CN Predicted	Confidence	CN Calculated	CN Predicted	Confidence	CN Calculated	CN Predicted	Confidence	CN Calculated	CN Predicted	Confidence
01	1.96	2	> 0.99	2.13	2	> 0.99	1.90	2	> 0.99	2.04	2	> 0.99	2.08	2	> 0.99
02	1.86	2	> 0.99	2.02	2	> 0.99	1.77	2	> 0.99	1.92	2	> 0.99	1.68	2	> 0.99
03	1.93	2	> 0.99	1.98	2	> 0.99	2.01	2	> 0.99	2.01	2	> 0.99	1.78	2	> 0.99
04	2.01	2	> 0.99	2.03	2	> 0.99	1.05	1	> 0.99	1.91	2	> 0.99	1.03	1	> 0.99
05	1.96	2	> 0.99	1.95	2	> 0.99	2.85	3	> 0.99	2.06	2	> 0.99	3.10	3	> 0.99
06	1.92	2	> 0.99	2.10	2	> 0.99	0.97	1	> 0.99	1.98	2	> 0.99	1.86	2	> 0.99
07	1.92	2	> 0.99	2.05	2	> 0.99	2.03	2	> 0.99	1.84	2	> 0.99	1.97	2	> 0.99
08	1.93	2	> 0.99	1.96	2	> 0.99	1.94	2	> 0.99	1.00	1	> 0.99	1.89	2	> 0.99
09	1.96	2	> 0.99	2.14	2	> 0.99	2.05	2	> 0.99	2.21	2	> 0.99	2.17	2	0.99
10	2.03	2	> 0.99	2.00	2	> 0.99	2.58	3	0.83	1.95	2	> 0.99	2.73	3	0.90
11	1.90	2	> 0.99	2.02	2	> 0.99	2.04	2	> 0.99	1.92	2	> 0.99	1.90	2	> 0.99
12	1.89	2	> 0.99	1.92	2	> 0.99	1.92	2	> 0.99	1.99	2	> 0.99	1.89	2	> 0.99
13	2.08	2	> 0.99	2.06	2	> 0.99	2.12	2	> 0.99	2.11	2	> 0.99	2.04	2	> 0.99
14	2.01	2	> 0.99	2.04	2	> 0.99	2.82	3	> 0.99	1.97	2	> 0.99	3.17	3	0.99
15	2.00	2	> 0.99	2.00	2	> 0.99	1.91	2	> 0.99	1.77	2	> 0.99	1.93	2	> 0.99
16	1.97	2	> 0.99	2.11	2	> 0.99	1.03	1	> 0.99	0.98	1	> 0.99	3.12	3	0.99
17	2.02	2	> 0.99	2.14	2	> 0.99	1.93	2	> 0.99	2.13	2	> 0.99	1.94	2	> 0.99
18	1.94	2	> 0.99	2.02	2	> 0.99	0.98	1	> 0.99	1.95	2	> 0.99	0.91	1	> 0.99
19	2.01	2	> 0.99	2.26	2	> 0.99	1.02	1	> 0.99	1.98	2	> 0.99	0.95	1	> 0.99
20	2.01	2	> 0.99	1.96	2	> 0.99	1.82	2	> 0.99	1.99	2	> 0.99	2.02	2	> 0.99
21	2.05	2	> 0.99	1.95	2	> 0.99	1.02	1	> 0.99	1.00	1	> 0.99	3.12	3	0.99
22	1.92	2	> 0.99	1.88	2	> 0.99	1.94	2	> 0.99	1.93	2	> 0.99	1.69	2	> 0.99
23	2.26	2	> 0.99	2.41	2	0.98	2.28	2	0.91	2.36	2	0.91	2.26	2	0.96
24	2.05	2	> 0.99	1.87	2	> 0.99	1.97	2	> 0.99	1.94	2	> 0.99	1.84	2	> 0.99
25	2.02	2	> 0.99	2.13	2	> 0.99	1.03	1	> 0.99	2.06	2	> 0.99	2.04	2	> 0.99
26	1.95	2	> 0.99	1.94	2	> 0.99	1.01	1	> 0.99	1.88	2	> 0.99	1.99	2	> 0.99
27	1.88	2	> 0.99	1.96	2	> 0.99	1.04	1	> 0.99	1.93	2	> 0.99	1.08	1	> 0.99
28	2.11	2	> 0.99	1.91	2	> 0.99	0.98	1	> 0.99	1.00	1	> 0.99	2.78	3	0.99
29	2.21	2	> 0.99	1.95	2	> 0.99	2.08	2	> 0.99	2.02	2	> 0.99	2.07	2	> 0.99
30	2.03	2	> 0.99	1.97	2	> 0.99	2.00	2	> 0.99	1.80	2	> 0.99	1.72	2	> 0.99
31	1.98	2	> 0.99	1.96	2	> 0.99	1.94	2	> 0.99	1.94	2	> 0.99	2.00	2	> 0.99
32	1.92	2	> 0.99	1.96	2	> 0.99	1.94	2	> 0.99	1.98	2	> 0.99	2.02	2	> 0.99
33	2.09	2	> 0.99	2.06	2	> 0.99	1.04	1	> 0.99	2.08	2	> 0.99	2.30	2	0.83
34	1.99	2	> 0.99	1.96	2	> 0.99	1.91	2	> 0.99	1.00	1	> 0.99	1.90	2	> 0.99
35	1.92	2	> 0.99	1.93	2	> 0.99	1.89	2	> 0.99	1.96	2	> 0.99	1.06	1	> 0.99
36	1.92	2	> 0.99	1.85	2	> 0.99	1.07	1	> 0.99	2.00	2	> 0.99	1.98	2	> 0.99
37	2.08	2	> 0.99	2.02	2	> 0.99	2.09	2	> 0.99	2.10	2	> 0.99	2.20	2	0.99
38	2.01	2	> 0.99	2.02	2	> 0.99	0.00	0		1.01	1	> 0.99	2.99	3	> 0.99
39	1.90	2	> 0.99	1.86	2	> 0.99	1.03	1	> 0.99	1.96	2	> 0.99	1.92	2	> 0.99
40	2.41	2	0.96	1.81	2	> 0.99	1.64	2	> 0.99	2.09	2	> 0.99	1.93	2	> 0.99
41	2.07	2	> 0.99	1.93	2	> 0.99	1.97	2	> 0.99	1.91	2	> 0.99	2.13	2	> 0.99
42	1.92	2	> 0.99	1.97	2	> 0.99	2.95	3	> 0.99	2.93	3	> 0.99	1.97	2	> 0.99
43	1.97	2	> 0.99	1.92	2	> 0.99	1.97	2	> 0.99	1.86	2	> 0.99	1.96	2	> 0.99
44	1.88	2	> 0.99	1.86	2	> 0.99	2.64	3	0.90	1.96	2	> 0.99	2.90	3	> 0.99
45	2.04	2	> 0.99	1.93	2	> 0.99	1.90	2	> 0.99	1.93	2	> 0.99	2.01	2	> 0.99
46	1.94	2	> 0.99	1.90	2	> 0.99	1.00	1	> 0.99	0.95	1	> 0.99	2.91	3	> 0.99
47	1.95	2	> 0.99	2.02	2	> 0.99	1.01	1	> 0.99	1.01	1	> 0.99	2.98	3	> 0.99
48	1.98	2	> 0.99	1.93	2	> 0.99	1.90	2	> 0.99	2.03	2	> 0.99	2.16	2	0.98
49	1.95	2	> 0.99	2.03	2	> 0.99	0.98	1	> 0.99	2.00	2	> 0.99	3.03	3	> 0.99
50	3.10	3	> 0.99	4.13	4	> 0.99	2.64	3	0.95	2.07	2	> 0.99	2.19	2	0.97
K.04	1.94	2	> 0.99	2.00	2	> 0.99	1.01	1	> 0.99	1.89	2	> 0.99	1.85	2	> 0.99
K.06	1.97	2	> 0.99	1.95	2	> 0.99	0.00	0			0		1.84	2	> 0.99
K.07	1.91	2	> 0.99	2.03	2	> 0.99	1.08	1	> 0.99	1.86	2	> 0.99	1.79	2	> 0.99
K.12	2.02	2	> 0.99	2.08	2	> 0.99	2.04	2	> 0.99	1.85	2	> 0.99	1.85	2	> 0.99
K.14	1.90	2	> 0.99	2.02	2	> 0.99	0.00	0		1.66	2	> 0.99	1.76	2	> 0.99
K.15	1.94	2	> 0.99	2.01	2	> 0.99	0.89	1	> 0.99	1.75	2	> 0.99	1.79	2	> 0.99
K.16	1.90	2	> 0.99	1.90	2	> 0.99	1.99	2	> 0.99	1.76	2	> 0.99	1.94	2	> 0.99
K.21	1.94	2	> 0.99	2.14	2	> 0.99	2.17	2	> 0.99	1.91	2	> 0.99	1.96	2	> 0.99
K.24	1.99	2	> 0.99	2.04	2	> 0.99	1.93	2	> 0.99	1.81	2	> 0.99	2.00	2	> 0.99
K.25	1.86	2	> 0.99	2.11	2	> 0.99	2.10	2	> 0.99	1.80	2	> 0.99	1.76	2	> 0.99
10-274-M	1.99	2	> 0.99	2.01	2	> 0.99	2.15	2	> 0.99	1.99	2	> 0.99	2.10	2	> 0.99
10-274-P	2.03	2	> 0.99	2.04	2	> 0.99	2.17	2	> 0.99	2.19	2	> 0.99	1.94	2	> 0.99
10-277-M	1.84	2	> 0.99	2.07	2	> 0.99	2.08	2	> 0.99	1.90	2	> 0.99	1.85	2	> 0.99
10-295-M	2.06	2	> 0.99	2.01	2	> 0.99	2.09	2	> 0.99	0.93	1	> 0.99	1.76	2	> 0.99
10-295-P	2.09	2	> 0.99	1.88	2	> 0.99	1.86	2	> 0.99	2.35	2	0.95	1.83	2	> 0.99
11-007-M	2.04	2	> 0.99	1.92	2	> 0.99	1.10	1	> 0.99	1.98	2	> 0.99	1.94	2	> 0.99
11-010-M
11-010-P				2.99	3	> 0.99	1.55	2	< 0.50	2.04	2	> 0.99	1.88	2	> 0.99
11-015-P	2.14	2	> 0.99	2.07	2	> 0.99	2.08	2	> 0.99	1.91	2	> 0.99	1.96	2	> 0.99
11-017-BP	2.21	2	> 0.99	2.17	2	> 0.99	2.26	2	0.99	2.16	2	> 0.99	2.24	2	0.97
11-019-M	1.91	2	> 0.99	2.03	2	> 0.99	2.01	2	> 0.99	1.84	2	> 0.99	1.85	2	> 0.99
11-019-P	1.92	2	> 0.99	2.28	2	0.99	1.14	1	> 0.99	0.77	1	> 0.99	2.68	3	0.92
11-020-M	1.94	2	> 0.99	2.02	2	> 0.99	2.10	2	> 0.99	1.93	2	> 0.99	2.05	2	> 0.99
11-020-P	2.09	2	> 0.99	1.92	2	> 0.99	2.16	2	> 0.99	2.09	2	> 0.99	2.21	2	0.99
11-022-M	2.02	2	> 0.99	2.02	2	> 0.99	2.15	2	> 0.99	2.21	2	> 0.99	2.10	2	> 0.99
11-022-P	1.95	2	> 0.99	2.08	2	> 0.99	2.15	2	> 0.99	1.00	1	> 0.99	1.99	2	> 0.99
11-029-M	1.93	2	> 0.99	1.90	2	> 0.99	2.23	2	> 0.99	1.02	1	> 0.99	1.93	2	> 0.99
11-030-M	2.03	2	> 0.99	2.01	2	> 0.99	1.16	1	> 0.99	1.03	1	> 0.99	1.98	2	> 0.99
11-034-M	1.96	2	> 0.99	1.95	2	> 0.99	3.02	3	0.99	1.91	2	> 0.99	3.15	3	0.99
11-034-P	1.92	2	> 0.99	2.10	2	> 0.99	1.05	1	> 0.99	1.82	2	> 0.99	1.00	1	> 0.99
11-036-M	1.91	2	> 0.99	1.95	2	> 0.99	2.08	2	> 0.99	1.86	2	> 0.99	1.90	2	> 0.99
11-036-P	2.03	2	> 0.99	2.19	2	> 0.99	2.20	2	> 0.99	2.06	2	> 0.99	2.25	2	0.92
11-037-M	2.15	2	> 0.99	2.23	2	> 0.99	2.03	2	> 0.99	1.78	2	> 0.99	1.82	2	> 0.99
11-038-P	1.82	2	> 0.99	2.06	2	> 0.99	2.17	2	> 0.99	1.95	2	> 0.99	1.94	2	> 0.99
11-045-P	1.92	2	> 0.99	1.92	2	> 0.99	1.06	1	> 0.99	2.03	2	> 0.99	2.01	2	> 0.99
11-047-P	2.10	2	> 0.99	2.06	2	> 0.99	1.15	1	> 0.99	2.12	2	> 0.99	2.05	2	> 0.99
11-073-M	1.93	2	> 0.99	1.97	2	> 0.99	2.07	2	> 0.99	1.83	2	> 0.99	1.99	2	> 0.99
11-073-P	1.97	2	> 0.99	1.94	2	> 0.99	1.09	1	> 0.99	1.89	2	> 0.99	1.83	2	> 0.99
11-075-M							2.21	2	0.83	0.97	1	> 0.99	2.76	3	0.54
11-076-P	2.38	2	0.89	2.23	2	> 0.99	2.19	2	> 0.99	2.04	2	> 0.99	3.33	3	0.91
11-078-M	1.89	2	> 0.99	1.88	2	> 0.99	1.08	1	> 0.99	1.79	2	> 0.99	1.92	2	> 0.99
11-078-P	2.00	2	> 0.99	1.93	2	> 0.99	2.01	2	> 0.99	2.00	2	> 0.99	1.96	2	> 0.99
11-079-M	1.90	2	> 0.99	1.94	2	> 0.99	3.02	3	0.98	1.85	2	> 0.99	2.99	3	> 0.99
11-081-M	2.18	2	0.89	2.50	2	< 0.50	2.35	2	0.97	1.98	2	> 0.99	2.04	2	> 0.99
11-081-P				2.23	2	0.99	1.58	2	< 0.50	1.70	2	> 0.99	2.82	3	0.71
11-083-M				2.80	3	0.93				1.17	1	0.99	1.33	1	< 0.50
11-083-P	2.09	2	> 0.99	2.18	2	> 0.99	2.18	2	> 0.99	2.07	2	> 0.99	2.11	2	0.99
11-086-M	1.97	2	> 0.99	1.81	2	> 0.99	1.85	2	> 0.99	1.94	2	> 0.99	2.15	2	0.97
11-086-P	1.97	2	> 0.99	2.00	2	> 0.99	2.06	2	> 0.99	1.94	2	> 0.99	1.93	2	> 0.99
11-089-M	2.01	2	> 0.99	1.93	2	> 0.99	1.00	1	> 0.99	2.11	2	> 0.99	1.82	2	> 0.99
11-089-P	1.92	2	> 0.99	2.03	2	> 0.99	2.14	2	> 0.99	2.02	2	> 0.99	1.83	2	> 0.99
11-096-M	2.02	2	> 0.99	2.37	2	0.90	1.95	2	> 0.99	1.83	2	> 0.99	1.85	2	> 0.99
11-096-P	1.86	2	> 0.99	2.14	2	> 0.99	0.87	1	> 0.99	0.87	1	> 0.99	2.73	3	0.88
11-097-M	1.99	2	> 0.99	1.86	2	> 0.99	1.05	1	> 0.99	1.07	1	> 0.99	2.96	3	0.94
11-097-P	2.18	2	> 0.99	2.06	2	> 0.99	4.13	4	0.81	2.05	2	> 0.99	4.32	4	0.64
11-100-P	1.97	2	> 0.99	1.88	2	> 0.99	1.81	2	> 0.99	1.01	1	> 0.99	1.96	2	> 0.99
11-101-M	1.86	2	> 0.99	2.00	2	> 0.99	1.89	2	> 0.99	2.71	3	0.62	1.82	2	> 0.99
11-101-P	1.98	2	> 0.99	1.88	2	> 0.99	0.99	1	> 0.99	2.01	2	> 0.99	2.07	2	> 0.99
11-102-M	2.02	2	> 0.99	2.10	2	> 0.99	2.13	2	> 0.99	2.09	2	> 0.99	1.82	2	> 0.99
11-102-P	1.81	2	> 0.99	2.62	3	< 0.50	2.00	2	> 0.99	1.72	2	> 0.99	1.69	2	> 0.99
11-103-P	2.30	2	0.99	1.92	2	> 0.99	0.96	1	> 0.99	2.09	2	> 0.99	2.16	2	0.98
11-104-P	2.02	2	> 0.99	1.99	2	> 0.99	1.00	1	> 0.99	1.96	2	> 0.99	1.10	1	> 0.99

## Sheet: Sarcoidosis
Probe name	FCGR2A			FCGR2B			FCGR2C			FCGR3A			FCGR3B
	CN Calculated	CN Predicted	Confidence	CN Calculated	CN Predicted	Confidence	CN Calculated	CN Predicted	Confidence	CN Calculated	CN Predicted	Confidence	CN Calculated	CN Predicted	Confidence
GDN.16	2.06	2	> 0.99	1.96	2	> 0.99	1.93	2	> 0.99	2.11	2	> 0.99	2.09	2	> 0.99
GDN.18	1.97	2	> 0.99	1.97	2	> 0.99	2.12	2	> 0.99	2.06	2	> 0.99	1.99	2	> 0.99
GDN.21	1.96	2	> 0.99	2.02	2	> 0.99	2.21	2	> 0.99	2.06	2	> 0.99	2.07	2	> 0.99
GDN.22	1.93	2	> 0.99	1.82	2	> 0.99	1.99	2	> 0.99	2.13	2	> 0.99	2.01	2	> 0.99
GDN.23	2.01	2	> 0.99	2.04	2	> 0.99	1.12	1	> 0.99	2.18	2	> 0.99	3.12	3	> 0.99
GDN.25	1.99	2	> 0.99	1.95	2	> 0.99	1.06	1	> 0.99	2.09	2	> 0.99	1.99	2	> 0.99
GDN.26	1.98	2	> 0.99	1.91	2	> 0.99	2.02	2	> 0.99	2.13	2	> 0.99	2.08	2	> 0.99
GDN.28	2.05	2	> 0.99	1.83	2	> 0.99	2.99	3	0.98	2.15	2	> 0.99	2.93	3	> 0.99
GDN.29	2.03	2	> 0.99	2.02	2	> 0.99	1.12	1	> 0.99	2.08	2	> 0.99	2.07	2	> 0.99
GDN.31	2.12	2	> 0.99	1.98	2	> 0.99	1.05	1	> 0.99	2.19	2	> 0.99	1.03	1	> 0.99
GDN.33	2.01	2	> 0.99	1.92	2	> 0.99	1.07	1	> 0.99	2.06	2	> 0.99	2.04	2	> 0.99
GDN.34	1.94	2	> 0.99	1.82	2	> 0.99	0.98	1	> 0.99	1.06	1	> 0.99	2.91	3	> 0.99
GDN.35	2.14	2	> 0.99	2.09	2	> 0.99	1.14	1	> 0.99	2.25	2	> 0.99	1.03	1	> 0.99
GDN.36	2.00	2	> 0.99	2.02	2	> 0.99	1.88	2	> 0.99	1.99	2	> 0.99	1.87	2	> 0.99
GDN.37	1.97	2	> 0.99	1.94	2	> 0.99	1.10	1	> 0.99	2.07	2	> 0.99	2.06	2	> 0.99
GDN.38	1.96	2	> 0.99	1.76	2	> 0.99	2.08	2	> 0.99	2.00	2	> 0.99	2.06	2	> 0.99
GDN.39	2.10	2	> 0.99	2.10	2	> 0.99	2.12	2	> 0.99	2.05	2	> 0.99	2.16	2	> 0.99
GDN.47	2.05	2	> 0.99	1.82	2	> 0.99	1.93	2	> 0.99	2.19	2	> 0.99	1.86	2	> 0.99
GDN.49	1.99	2	> 0.99	1.99	2	> 0.99	1.08	1	> 0.99	2.06	2	> 0.99	2.03	2	> 0.99
GDN.56	1.94	2	> 0.99	1.83	2	> 0.99	2.09	2	> 0.99	2.10	2	> 0.99	2.04	2	> 0.99
GDN.57	2.03	2	> 0.99	1.95	2	> 0.99	1.94	2	> 0.99	1.97	2	> 0.99	2.09	2	> 0.99
GDN.58	1.95	2	> 0.99	1.66	2	> 0.99	0.98	1	> 0.99	1.87	2	> 0.99	1.87	2	> 0.99
GDN.59	1.94	2	> 0.99	1.88	2	> 0.99	1.93	2	> 0.99	1.94	2	> 0.99	2.09	2	> 0.99
GDN.60	2.06	2	> 0.99	1.94	2	> 0.99	2.07	2	> 0.99	2.13	2	> 0.99	2.09	2	> 0.99
GDN.62	2.18	2	> 0.99	1.89	2	> 0.99	1.99	2	> 0.99	1.91	2	> 0.99	2.24	2	0.91
GDN.63	1.96	2	> 0.99	1.88	2	> 0.99	1.90	2	> 0.99	1.86	2	> 0.99	3.05	3	> 0.99
GDN.64	1.90	2	> 0.99	2.04	2	> 0.99	1.90	2	> 0.99	1.86	2	> 0.99	2.01	2	> 0.99
GDN.65	1.95	2	> 0.99	1.89	2	> 0.99	1.01	1	> 0.99	2.04	2	> 0.99	1.04	1	> 0.99
GDN.66	2.07	2	> 0.99	2.07	2	> 0.99	1.13	1	> 0.99	1.98	2	> 0.99	3.03	3	> 0.99
GDN.67	1.85	2	> 0.99	2.04	2	> 0.99	2.69,2.56	3	0.57,< 0.50	1.73	2	> 0.99	2.83	3	> 0.99
GDN.68	1.98	2	> 0.99	1.80	2	> 0.99	1.03	1	> 0.99	0.91	1	> 0.99	1.95	2	> 0.99
GDN.69	1.71	2	> 0.99	1.69	2	> 0.99	1.69	2	> 0.99	1.56	2	> 0.99	1.70	2	> 0.99
GDN.73	2.01	2	> 0.99	1.99	2	> 0.99	2.17	2	> 0.99	1.98	2	> 0.99	2.08	2	> 0.99
PL.70	1.90	2	> 0.99	1.83	2	> 0.99	1.64	2	0.99	1.86	2	> 0.99	1.87	2	> 0.99
PL.71	1.96	2	> 0.99	1.93	2	> 0.99	3.04	3	0.99	2.04	2	> 0.99	3.10	3	> 0.99
PL.72	1.90	2	> 0.99	1.78	2	> 0.99	1.88	2	> 0.99	1.80	2	> 0.99	2.06	2	> 0.99
PL.73	2.04	2	> 0.99	2.02	2	> 0.99	1.08	1	> 0.99	1.94	2	> 0.99	1.99	2	> 0.99
PL.74	2.00	2	> 0.99	2.00	2	> 0.99	0.98	1	> 0.99	1.88	2	> 0.99	1.80	2	> 0.99
PL.75	1.99	2	> 0.99	2.11	2	> 0.99	2.03	2	> 0.99	1.97	2	> 0.99	1.99	2	> 0.99
PL.76	1.92	2	> 0.99	1.87	2	> 0.99	1.95	2	> 0.99	1.81	2	> 0.99	1.84	2	> 0.99
PL.77	2.09	2	> 0.99	2.08	2	> 0.99	2.23	2	> 0.99	2.01	2	> 0.99	1.95	2	> 0.99
PL.80	2.02	2	> 0.99	2.05	2	> 0.99	2.17	2	> 0.99	1.89	2	> 0.99	1.92	2	> 0.99
PL.81	1.99	2	> 0.99	1.93	2	> 0.99	3.17	3	0.99	1.92	2	> 0.99	3.01	3	> 0.99
PL.82	1.89	2	> 0.99	1.87	2	> 0.99	2.04	2	> 0.99	1.84	2	> 0.99	2.04	2	> 0.99
PL.83	2.03	2	> 0.99	2.09	2	> 0.99	2.20	2	> 0.99	1.93	2	> 0.99	2.91	3	> 0.99
PL.84	1.95	2	> 0.99	1.93	2	> 0.99	1.07	1	> 0.99	1.91	2	> 0.99	1.90	2	> 0.99
PL.86	2.02	2	> 0.99	2.09	2	> 0.99	2.07	2	> 0.99	1.92	2	> 0.99	1.98	2	> 0.99
PL.87	2.03	2	> 0.99	1.97	2	> 0.99	2.14	2	> 0.99	1.89	2	> 0.99	2.05	2	> 0.99
PL.88	2.13	2	> 0.99	2.06	2	> 0.99	2.23	2	> 0.99	2.05	2	> 0.99	1.97	2	> 0.99
SA-1-MS	1.96	2	> 0.99	2.08	2	> 0.99	1.05	1	> 0.99	2.03	2	> 0.99	1.01	1	> 0.99
SA.002	1.97	2	> 0.99	1.97	2	> 0.99	1.09	1	> 0.99	2.25	2	0.99	2.13	2	0.97
SA.003	2.16	2	> 0.99	2.29	2	0.94	3.25	3	0.86	2.22	2	0.99	2.69,3.62	3.4	< 0.50,< 0.50
SA.004	1.97	2	> 0.99	2.21	2	0.94	1.84	2	> 0.99	0.92	1	0.97	1.90	2	> 0.99
SA.005	1.87	2	> 0.99	1.82	2	> 0.99	0.00	0		2.07	2	> 0.99	1.96	2	> 0.99
SA.008	2.02	2	> 0.99	2.09	2	> 0.99	1.02	1	> 0.99	1.95	2	> 0.99	2.83	3	0.95
SA.010	2.05	2	> 0.99	2.05	2	> 0.99	1.84	2	> 0.99	1.00	1	0.99	1.94	2	> 0.99
SA.012	1.98	2	> 0.99	2.01	2	> 0.99	1.90	2	> 0.99	1.91	2	> 0.99	2.04	2	> 0.99
SA.013	1.87	2	> 0.99	1.84	2	> 0.99	1.80	2	> 0.99	1.95	2	> 0.99	1.99	2	> 0.99
SA.015	1.97	2	> 0.99	2.10	2	> 0.99	2.01	2	> 0.99	1.85	2	> 0.99	2.09	2	0.99
SA.019	1.85	2	> 0.99	2.28	2	0.90	2.02	2	> 0.99	1.85	2	> 0.99	1.93	2	> 0.99
SA.023	1.94	2	> 0.99	2.04	2	> 0.99	0.00	0		1.93	2	> 0.99	2.00	2	> 0.99
SA.025	1.92	2	> 0.99	1.87	2	> 0.99	1.91	2	> 0.99	1.89	2	> 0.99	1.88	2	> 0.99
SA.027	1.88	2	> 0.99	2.26	2	0.99	1.07	1	> 0.99	1.78	2	> 0.99	1.97	2	> 0.99
SA.030	2.03	2	> 0.99	1.90	2	> 0.99	1.90	2	> 0.99	2.09	2	> 0.99	2.01	2	> 0.99
SA.031	1.99	2	> 0.99	1.91	2	> 0.99	0.94	1	> 0.99	1.04	1	0.95	2.17	2	0.98
SA.033	1.97	2	> 0.99	1.76	2	> 0.99	1.84	2	> 0.99	2.18	2	0.99	2.08	2	0.99
SA.035	1.93	2	> 0.99	1.78	2	> 0.99	1.01	1	> 0.99	1.87	2	> 0.99	1.02	1	> 0.99
SA.036	2.01	2	> 0.99	1.85	2	> 0.99	1.86	2	> 0.99	2.07	2	> 0.99	2.12	2	0.99
SA.037	2.08	2	> 0.99	1.82	2	> 0.99	1.99	2	> 0.99	2.24	2	0.99	2.02	2	0.99
SA.038	1.89	2	> 0.99	1.80	2	> 0.99	1.85	2	> 0.99	1.13	1	0.81	2.03	2	0.99
SA.041	2.16	2	> 0.99	1.90	2	> 0.99	2.86	3	> 0.99	2.21	2	0.99	3.08	3	0.88
SA.042	2.01	2	> 0.99	1.63	2	> 0.99	0.94	1	> 0.99	1.85	2	> 0.99	1.02	1	> 0.99
SA.046	2.04	2	> 0.99	1.92	2	> 0.99	1.85	2	> 0.99	2.86	3	0.95	1.01	1	> 0.99
SA.047	1.93	2	> 0.99	1.84	2	> 0.99	1.02	1	> 0.99	2.02	2	> 0.99	2.00	2	> 0.99
SA.049	2.04	2	> 0.99	2.04	2	> 0.99	2.17	2	> 0.99	2.04	2	> 0.99	2.18	2	0.95
SA.053	1.95	2	> 0.99	1.72	2	> 0.99	1.91	2	> 0.99	1.92	2	> 0.99	1.92	2	0.97
SA.054	2.02	2	> 0.99	1.95	2	> 0.99	1.02	1	> 0.99	1.05	1	0.96	3.01	3	0.98
SA.055	2.03	2	> 0.99	1.89	2	> 0.99	1.89	2	> 0.99	2.08	2	> 0.99	2.03	2	0.99
SA.057	2.18	2	> 0.99	2.03	2	> 0.99	2.14	2	> 0.99	2.13	2	> 0.99	2.26	2	0.87
SA.061	1.98	2	> 0.99	2.03	2	> 0.99	1.93	2	> 0.99	2.14	2	0.99	1.86	2	0.99
SA.061a	2.09	2	> 0.99	2.04	2	> 0.99	2.00	2	> 0.99	2.00	2	> 0.99	2.23	2	0.95
SA.064	2.01	2	> 0.99	1.86	2	> 0.99	0.00	0		2.01	2	> 0.99	1.06	1	> 0.99
SA.065	2.34	2	0.99	2.25	2	0.97	2.28	2	0.83	2.24	2	0.99	2.11	2	0.98
SA.067	1.94	2	> 0.99	2.00	2	> 0.99	1.80	2	> 0.99	1.90	2	> 0.99	2.01	2	> 0.99
SA.068	2.11	2	> 0.99	1.99	2	> 0.99	0.00	0		1.02	1	0.97	3.16	3	0.97
SA.069	1.95	2	> 0.99	1.76	2	> 0.99	2.03	2	> 0.99	2.14	2	> 0.99	2.09	2	> 0.99
SA.070	2.11	2	> 0.99	2.08	2	> 0.99	1.09	1	> 0.99	2.12	2	> 0.99	1.12	1	> 0.99
SA.071	2.03	2	> 0.99	2.07	2	> 0.99	2.84	3	> 0.99	1.96	2	> 0.99	2.90	3	0.94
SA.072	1.93	2	> 0.99	1.86	2	> 0.99	0.00	0		0.98	1	0.99	1.90	2	> 0.99
SA.073	1.99	2	> 0.99	1.78	2	> 0.99	1.05	1	> 0.99	2.03	2	> 0.99	1.01	1	> 0.99
SA.074	2.06	2	> 0.99	1.99	2	> 0.99	1.98	2	> 0.99	2.09	2	> 0.99	1.98	2	> 0.99
SA.076	1.84	2	> 0.99	2.01	2	> 0.99	1.03	1	> 0.99	1.77	2	> 0.99	1.83	2	> 0.99
SA.077	1.96	2	> 0.99	1.92	2	> 0.99	0.96	1	> 0.99	1.08	1	0.92	3.04	3	0.98
SA.079	1.97	2	> 0.99	1.87	2	> 0.99	1.84	2	> 0.99	2.05	2	> 0.99	1.97	2	> 0.99
SA.081	2.10	2	> 0.99	2.01	2	> 0.99	1.89	2	> 0.99	1.01	1	0.98	2.09	2	0.99
SA.082	1.89	2	> 0.99	1.88	2	> 0.99	1.98	2	> 0.99	1.94	2	> 0.99	1.83	2	> 0.99
SA.083	2.01	2	> 0.99	1.92	2	> 0.99	1.03	1	> 0.99	1.04	1	0.97	3.00	3	0.98
SA.084	1.98	2	> 0.99	1.94	2	> 0.99	1.01	1	> 0.99	1.98	2	> 0.99	3.02	3	0.98
SA.085	1.98	2	> 0.99	2.09	2	> 0.99	4.01	4	0.90	2.00	2	> 0.99	4.24,4.25	4	0.61,0.61
SA.086	1.86	2	> 0.99	1.99	2	> 0.99	1.93	2	> 0.99	1.60	2	0.99	1.92	2	> 0.99
SA.088	1.93	2	> 0.99	1.94	2	> 0.99	1.92	2	> 0.99	2.08	2	> 0.99	1.86	2	> 0.99
SA.089	2.00	2	> 0.99	1.91	2	> 0.99	2.69	3	> 0.99	2.12	2	> 0.99	2.97	3	0.98
SA.090	2.08	2	> 0.99	2.03	2	> 0.99	1.12	1	> 0.99	2.13	2	> 0.99	2.12	2	0.99
SA.092	1.89	2	> 0.99	1.91	2	> 0.99	1.05	1	> 0.99	0.99	1	0.99	2.85	3	0.91
